# Supplementary material for: SARS-CoV-2 spike glycoprotein vaccine candidate NVX-CoV2373 immunogenicity in baboons and protection in mice
Source: Nat Commun. 2021 Jan 14;12:372. doi: 10.1038/s41467-020-20653-8 (PMC7809486; doi:10.1038/s41467-020-20653-8)
Supplement: Supplementary file 4 — Source Data [file 41467_2020_20653_MOESM4_ESM.xlsx]

## Sheet: Figure 1b
	Figure 1b.

## Sheet: Figure 1c
	Figure 1c.

## Sheet: Figure 2d
Figure 2d
	Figure 2d. Histidine tagged hACE2 and hDPP4 receptor binding to wild type SARS-CoV-2 spike protein determined by ELISA (A450 nm)
	Concentration (μg/mL)	hACE2		hDPP4
	5	3.9846	3.9918	0.0495	0.0468
	1.66667	3.9282	3.8959	0.0459	0.0414
	0.555556	3.8435	3.7976	0.0442	0.041
	0.185185	3.7514	3.5876	0.0412	0.0449
	0.0617284	2.6461	2.6183	0.0412	0.0423
	0.0205761	1.2295	1.2179	0.0426	0.0447
	0.00685871	0.5058	0.4897	0.0422	0.0401
	0.00228624	0.2104	0.1876	0.0405	0.0399
	0.000762079	0.0966	0.0937	0.0401	0.0396
	0.000254026	0.0612	0.0579	0.0403	0.0396
	8.46754e-05	0.0472	0.0467	0.0395	0.0394

## Sheet: Figure 2e
Figure 2e
	Figure 2e. Histidine tagged hACE2 and hDPP4 receptor binding to BV2365 spike protein determined by ELISA (A450 nm)
	Concentration (μg/mL)	hACE2		hDPP4
	5	4	4	0.0596	0.0811
	1.66667	4	4	0.0513	0.0483
	0.555556	3.9944	3.9871	0.0449	0.044
	0.185185	3.8697	3.8521	0.0451	0.0426
	0.0617284	2.8308	2.751	0.0437	0.0424
	0.0205761	1.3415	1.1644	0.0435	0.0423
	0.00685871	0.5613	0.4653	0.0426	0.0425
	0.00228624	0.2131	0.204	0.043	0.0418
	0.000762079	0.1058	0.1011	0.0432	0.042
	0.000254026	0.0673	0.0657	0.0468	0.0432
	8.46754e-05	0.0528	0.0515	0.0438	0.0433

## Sheet: Figure 2f
Figure 2f
	Figure 2f. Histdine tagged hACE2 and hDPP4 receptor binding to NVX-CoV2373 spike protein determined by ELISA (A450 nm)
	Concentration (μg/mL)	hACE2		hDPP4
	5	4	4	0.0567	0.0491
	1.66667	4	4	0.0458	0.0469
	0.555556	4	4	0.0442	0.0449
	0.185185	4	3.9527	0.042	0.0419
	0.0617284	3.7797	3.6913	0.0417	0.043
	0.0205761	2.2629	2.1295	0.0407	0.0415
	0.00685871	0.8865	0.839	0.0397	0.0419
	0.00228624	0.3766	0.3328	0.0405	0.0408
	0.000762079	0.1577	0.1486	0.0414	0.0425
	0.000254026	0.0895	0.0834	0.0404	0.0404
	8.46754e-05	0.0605	0.0597	0.0416	0.0411
	2.82251e-05	0.0551	0.0535	0.0851	0.0418

## Sheet: Figure 3a
Figure 3a
	Figure 3a. His-tagged hACE receptor binding to NVX-CoV2373 treated under different stressed condition determined by ELISA (A450 nm)
		NVX-CoV2373 Treatment Conditions
	His-hACE2 (μg/mL)	Oxidation, 48 hours			pH 9.0, 48 hrs			pH 4.0, 48 hrs			Agitation, 48 hrs			40°C, 48 hrs			Freeze thaw, 2x			25°C, 48 hrs			2-8°C, 48 hrs
	2	3.0174	3.2404		4	4		4	4		4	4		4	4		4	4		4	4		3.997	4
	0.666667	2.8327	2.975		4	4		4	4		4	3.9902		4	4		4	4		4	3.9986		3.9823	3.9862
	0.222222	2.1508	2.2717		4	4		4	4		3.9857	3.9874		4	4		4	4		4	3.9676		3.9776	3.9937
	0.0740741	1.2305	1.2213		3.773	3.7631		3.957	3.8862		3.7467	3.7274		3.8431	3.8364		3.847	3.8488		3.8056	3.7714		3.8066	3.8025
	0.0246914	0.5734	0.5869		2.387	2.5544		2.9375	2.8495		2.3961	2.6851		2.5769	2.713		2.7652	2.8113		2.5989	2.7835		2.7017	2.6361
	0.00823045	0.2579	0.2631		1.0046	0.9641		1.263	1.2171		0.991	0.9457		1.1913	1.2218		1.1944	1.2294		1.2461	1.2829		1.2009	1.1616
	0.00274348	0.1195	0.1202		0.3814	0.3809		0.496	0.4735		0.4156	0.3768		0.4798	0.4775		0.4835	0.4813		0.4659	0.5083		0.4669	0.4667
	0.000914495	0.0767	0.0676		0.1807	0.1711		0.2119	0.206		0.2069	0.1686		0.1931	0.2055		0.2105	0.212		0.1914	0.2229		0.216	0.2097
	0.000304832	0.0604	0.0509		0.0882	0.0862		0.1103	0.1108		0.0879	0.0875		0.096	0.0999		0.1023	0.1032		0.0951	0.1015		0.1129	0.1029
	0.000101611	0.0536	0.0449		0.059	0.0594		0.0764	0.0804		0.0622	0.058		0.0712	0.0638		0.0698	0.0663		0.0656	0.0672		0.0676	0.0688
	3.38702e-05	0.0499	0.0419		0.0509	0.0519		0.0547	0.0647		0.0517	0.053		0.0539	0.0555		0.0548	0.0553		0.051	0.0513		0.057	0.0556

## Sheet: Figure 3b
Figure 3b
	Figure 3b. His-tagged hACE2 receptor binding to BV2365 treated under different stressed condition determined by ELISA (A450 nm)
		BV2365 Treatment Conditions
	His-hACE2 (μg/mL)	Oxidation, 48 hours			pH 9.0, 48 hrs			pH 4.0, 48 hrs			Agitation, 48 hrs			40°C, 48 hrs			Freeze thaw, 2x			25°C, 48 hrs			2-8°C, 48 hrs
	2	3.8148	3.8453		2.3563	2.8457		3.7689	3.7152		3.2532	3.4966		3.55	3.6429		3.6394	3.6797		3.3649	3.5211		3.5627	3.285
	0.666667	3.7213	3.6447		2.132	2.3795		3.4047	3.5506		3.1406	3.332		3.3654	3.4183		3.4788	3.4722		3.2062	3.3044		3.604	3.6609
	0.222222	3.1237	3.2406		1.5731	1.8875		2.692	2.8896		2.4845	2.8875		2.6713	2.8805		2.9487	3.0543		2.2919	2.602		3.1208	3.3225
	0.0740741	2.2056	2.2634		0.9882	0.9201		1.9105	2.0901		1.6966	1.5508		1.7722	1.7452		2.0181	2.0259		1.5531	1.8697		1.9376	2.1519
	0.0246914	1.1073	1.1622		0.4581	0.4043		0.94	0.9259		0.8432	0.7659		0.8877	0.8028		0.9976	0.9758		0.9169	0.8702		1.0549	0.9555
	0.00823045	0.4793	0.4657		0.2082	0.1926		0.4516	0.4054		0.3944	0.3853		0.4102	0.4112		0.4146	0.4258		0.35	0.3807		0.4202	0.4044
	0.00274348	0.207	0.2122		0.0948	0.0993		0.202	0.1936		0.1691	0.1691		0.1896	0.1726		0.1862	0.1884		0.1638	0.1751		0.159	0.1848
	0.000914495	0.1006	0.1061		0.0601	0.0641		0.1047	0.0989		0.0819	0.091		0.0947	0.0919		0.0969	0.104		0.0894	0.0963		0.0824	0.0933
	0.000304832	0.0621	0.0624		0.0489	0.0516		0.0666	0.0613		0.0578	0.0613		0.0596	0.0571		0.0745	0.067		0.0587	0.0593		0.0597	0.0652
	0.000101611	0.0485	0.0482		0.0444	0.0445		0.0536	0.0519		0.0484	0.0498		0.0499	0.0477		0.0506	0.051		0.0526	0.054		0.0492	0.0506
	3.38702e-05	0.0448	0.0442		0.0435	0.0431		0.0471	0.0446		0.0445	0.045		0.0454	0.046		0.0478	0.0447		0.047	0.049		0.0449	0.0512

## Sheet: Figure 4b
Figure 4b
	Figure 4b. Anti-S IgG EC50 Titers: Individual Mouse Data
	Immunization Group (n= 10/group)	Animal ID	Day 13	Day 21	Day 28
	Group 1 10 μg NVX-CoV2373 (without adjuvant) 2 doses (D0, 14)	N05-285-001	50	6699	6149
		N05-285-002	50	4296	4177
		N05-285-003	50	3091	3070
		N05-285-004	50	4231	3433
		N05-285-005	50	3982	3275
		N05-285-006	50	3829	5057
		N05-285-007	50	1427	1449
		N05-285-008	50	2969	2917
		N05-285-009	50	1281	1092
		N05-285-010	50	2628	1567
	Group 2 0.01 μg NVX-CoV2373 + 5 μg Matrix-M 2 doses (D0, 14)	N05-285-011	50	258	50
		N05-285-012	50	NA	NA
		N05-285-013	50	133	649
		N05-285-014	50	50	100
		N05-285-015	50	1127	2545
		N05-285-016	50	50	206
		N05-285-017	50	NA	NA
		N05-285-018	50	600	3523
		N05-285-019	50	4594	8193
		N05-285-020	50	1161	2998
	Group 3 0.1 μg NVX-CoV2373 + 5 μg Matrix-M 2 doses (D0, 14)	N05-285-021	50	2445	2948
		N05-285-022	50	15460	33642
		N05-285-023	50	3043	6129
		N05-285-024	50	12670	18890
		N05-285-025	50	26509	66782
		N05-285-026	101	39341	42165
		N05-285-027	50	24643	31880
		N05-285-028	50	8621	12079
		N05-285-029	50	6536	9622
		N05-285-030	50	26408	39792
	Group 4 1.0 μg NVX-CoV2373 + 5 μg Matrix-M 2 doses (D0, 14)	N05-285-031	188	54814	57956
		N05-285-032	162	138500	191735
		N05-285-033	100	186337	202362
		N05-285-034	852	198307	244824
		N05-285-035	1300	167746	NSA
		N05-285-036	340	143855	193743
		N05-285-037	100	54644	62395
		N05-285-038	458	204323	192518
		N05-285-039	212	172199	138648
		N05-285-040	550	72968	92771
	Group 5 10 μg NVX-CoV2373 + 5 μg Matrix-M 2 doses (D0, 14)	N05-285-041	888	130735	88133
		N05-285-042	1098	141242	189263
		N05-285-043	1580	124913	75019
		N05-285-044	1476	328273	148844
		N05-285-045	1739	199305	109280
		N05-285-046	1324	38881	39686
		N05-285-047	491	79898	42097
		N05-285-048	1389	77364	64819
		N05-285-049	1407	98213	88321
		N05-285-050	1533	144039	88552
	Group 6 0.01 μg NVX-CoV2373 + 5 μg Matrix-M 1 dose (D14)	N05-285-051	50	50	50
		N05-285-052	50	50	NSA
		N05-285-053	50	50	50
		N05-285-054	50	50	50
		N05-285-055	50	50	50
		N05-285-056	50	50	50
		N05-285-057	50	50	50
		N05-285-058	50	50	50
		N05-285-059	50	50	50
		N05-285-060	50	50	50
	Group 7 0.1 μg NVX-CoV2373 + 5 μg Matrix-M 1 dose (D14)	N05-285-061	50	50	50
		N05-285-062	50	50	50
		N05-285-063	50	50	1187
		N05-285-064	50	50	143
		N05-285-065	50	50	50
		N05-285-066	50	50	113
		N05-285-067	50	50	50
		N05-285-068	50	50	50
		N05-285-069	50	50	438
		N05-285-070	50	50	265
	Group 8 1.0 μg NVX-CoV2373 + 5 μg Matrix-M 1 dose (D14)	N05-285-071	50	50	182
		N05-285-072	50	100	1931
		N05-285-073	50	100	607
		N05-285-074	50	50	155
		N05-285-075	50	100	278
		N05-285-076	50	50	559
		N05-285-077	50	50	347
		N05-285-078	50	637	2149
		N05-285-079	50	1081	998
		N05-285-080	50	263	146
	Group 9 10 μg NVX-CoV2373 + 5 μg Matrix-M 1 dose (D14)	N05-285-081	50	295	3469
		N05-285-082	50	818	2118
		N05-285-083	50	2000	5926
		N05-285-084	50	604	3993
		N05-285-085	50	1227	3192
		N05-285-086	50	273	2502
		N05-285-087	50	284	3368
		N05-285-088	50	2402	5475
		N05-285-089	50	1321	7679
		N05-285-090	50	1999	2778
	Group 10 Placebo 2 doses (D0, 14)	N05-285-091	50	50	50
		N05-285-092	50	50	50
		N05-285-093	50	50	50
		N05-285-094	50	50	50
		N05-285-095	50	50	50
		N05-285-096	50	50	50
		N05-285-097	50	50	50
		N05-285-098	50	50	50
		N05-285-099	50	50	50
		N05-285-100	50	50	50
	Abbreviations: NA = data not available (titer out of range); NSA: no sample available, mice euthanized before challenge.

## Sheet: Figure 4c
Figure 4C
	Figure 4c. hACE2 Receptor Binding Inhibition IC50 Titers: Pooled Mouse Sera (n = 10 sera/pool)
	Immunization	Day 13	Day 21	Day 28
	Group 1 10 µg NVX-CoV2373 (no adjuvant) 2 doses (D0, 14)	5 (LOD)	86	92
	Group 2 0.01 µg NVX-CoV2373 + 5 μg Matrix-M 2 doses (D0, 14)	5 (LOD)	454	886
	Group3 0.1 µg NVX-CoV2373 + 5 μg Matrix-M 2 doses (D0, 14)	5 (LOD)	218	372
	Group 4 1 µg NVX-CoV2373 + 5 μg Matrix-M 2 doses (D0, 14)	20	1480	1129
	Group 5 10 µg NVX-CoV2373 + 5 μg Matrix-M 2 doses (D0, 14)	93	1642	1705
	Group 6 0.01 µg NVX-CoV2373 + 5 μg Matrix-M 1 dose (D14)	not tested	10 (LOD)	10 (LOD)
	Group 7 0.1 µg NVX-CoV2373 + 5 μg Matrix-M 1 dose (D14)	not tested	10 (LOD)	10 (LOD)
	Group 8 1 µg NVX-CoV2373 + 5 μg Matrix-M 1 dose (D14)	not tested	10 (LOD)	10 (LOD)
	Group 9 10 µg NVX-CoV2373 + 5 μg Matrix-M 1 dose (D14)	not tested	28	81
	Group 10 Placebo 2 doses (D0, 14)	not tested	10 (LOD)	10 (LOD)

## Sheet: Figure 4d
	Figure 4d
		Figure 4d. SARS-CoV-2 Neutralizing Titers (100% CPE): Pooled Mouse Sera (n = 10 sera/pool)
		Immunization	Day 21
		Group 1 10 µg NVX-CoV2373 (no adjuvant	2560
		Group 2 0.01 µg NVX-CoV2373 + 5 μg Matrix-M 2 doses (D0, 14)	7680
		Group 3 0.1 µg NVX-CoV2373 + 5 μg Matrix-M 2 doses (D0, 14)	20480
		Group 4 1 µg NVX-CoV2373 + 5 μg Matrix-M 2 doses (D0, 14)	20480
		Group 5 10 µg NVX-CoV2373 + 5 μg Matrix-M 2 doses (D0, 14)	20480
		Group 6 0.01 µg NVX-CoV2373 + 5 μg Matrix-M 1 dose (D14)	20 (LOD)
		Group 7 0.1 µg NVX-CoV2373 + 5 μg Matrix-M 1 dose (D14)	20 (LOD)
		Group 8 1 µg NVX-CoV2373 + 5 μg Matrix-M 1 dose (D14)	30
		Group 9 10 µg NVX-CoV2373 + 5 μg Matrix-M 1 dose (D14)	120
		Group 10 Placebo 2 doses (D0, 14)	20 (LOD)
		LOD: limit of detection

[truncated: 17 more sheets: Figure 4e, Figure 4f, 4g, 4h, Figure 6b, Figure 6c, Figure 6d, Figure 7a, 7b, Figure 8b, Figure 8c, Figure 8d, Figure 8e, Figure 8f, Figure 8g, Figure 9, Supplmenary Figure 1a-f, Supplementary Figure 2a, Supplementary Figure 2b, Supplementary Figue 2c]
